# Supplementary material for: Different intensities of basketball drills affect jump shot accuracy of expert and junior players
Source: PeerJ. 2018 Feb 14;6:e4250. doi: 10.7717/peerj.4250 (PMC5816583; doi:10.7717/peerj.4250)
Supplement: Data S1 — Heart rate, rate of perceived exertion (RPE), jump shot accuracy and jump height raw data. [file peerj-06-4250-s001.xlsx]

## Sheet: Foglio1
		JUNIOR PLAYERS					ELITE PLAYERS
	Baskets scored						Baskets scored
	LIP	MIP	HIP				LIP	MIP	HIP
S1	11	5	11			S1	18	19	17
S2	16	15	14			S2	18	18	16
S3	11	9	10			S3	18	16	17
S4	12	15	14			S4	15	12	16
S5	13	7	9			S5	16	16	12
S6	10	16	16			S6	16	14	13
S7	14	6	9			S7	14	15	16
S8	17	13	14			S8	18	14	16
S9	9	15	12			S9	15	16	15
S10	15	13	11			S10	16	9	11
MEAN	12.8	11.4	12			S11	19	17	18
SD	2.65832	4.22164	2.4037			MEAN	16.6364	15.0909	15.1818
						SD	1.62928	2.80908	2.22792
		CMJ (m)						CMJ (m)
	LIP	MIP	HIP				LIP	MIP	HIP
S1	0.47	0.535	0.495			S1	0.431	0.423	0.454
S2	0.465	0.48	0.468			S2	0.447	0.494	0.487
S3	0.455	0.467	0.445			S3	0.475	0.48	0.5
S4	0.451	0.484	0.476			S4	0.481	0.479	0.506
S5	0.428	0.421	0.415			S5	0.514	0.531	0.538
S6	0.446	0.449	0.453			S6	0.551	0.553	0.541
S7	0.499	0.528	0.51			S7	0.528	0.531	0.555
S8	0.473	0.492	0.471			S8	0.513	0.475	0.509
S9	0.441	0.424	0.432			S9	0.487	0.499	0.496
S10	0.482	0.486	0.524			S10	0.485	0.519	0.5013
MEAN	0.461	0.4766	0.4689			S11	0.49	0.5	0.517
SD	0.0210185	0.0382338	0.0342424			MEAN	0.491091	0.498545	0.509482
						SD	0.0345354	0.0353564	0.0280531
		RPE						RPE
	LIP	MIP	HIP				LIP	MIP	HIP
S1	10	11	14			S1	9	11	13
S2	11	13	16			S2	7	11	15
S3	10	9	15			S3	7	8	14
S4	8	12	16			S4	7	9	12
S5	12	11	14			S5	7	8	12
S6	11	13	15			S6	11	12	15
S7	8	11	14			S7	7	10	15
S8	9	10	12			S8	6	10	14
S9	10	11	15			S9	9	11	13
S10	9	11	13			S10	10	11	13
MEAN	9.8	11.2	14.4			S11	8	11	13
SD	1.31656	1.22927	1.26491			MEAN	8	10.1818	13.5455
						SD	1.54919	1.32802	1.12815
		HR						HR
	LIP	MIP	HIP				LIP	MIP	HIP
S1	117.9	130.2	151.6			S1	107.5	121.7	149.4
S2	160.8	163.2	173.6			S2	110.4	126.1	144.8
S3	151.9	154.3	176.9			S3	109.4	116.5	158.8
S4	128.4	140.5	157.4			S4	130.3	140.9	170.4
S5	144.4	141.4	159.2			S5	106.3	131.5	145.2
S6	140.6	153.7	164.5			S6	128.5	129.5	152.3
S7	126.7	134.3	159.9			S7	116.8	132.8	156.5
S8	140.9	152.7	172.9			S8	125.2	141.8	165.4
S9	113.3	132.3	156.9			S9	135.4	147.1	156.1
S10	117.6	146.3	173.1			S10	121.3	118.6	148.5
MEAN	134.25	144.89	164.6			S11	86.5	112.1	143.5
SD	15.9118	10.9662	8.84948			MEAN	116.145	128.964	153.718
						SD	14.0062	11.2504	8.70848
